# Supplementary material for: Patterns in Genome-Wide Codon Usage Bias in Representative Species of Lycophytes and Ferns
Source: Genes (Basel). 2024 Jul 5;15(7):887. doi: 10.3390/genes15070887 (PMC11276031; doi:10.3390/genes15070887)
Supplement: Supplementary file 1 [file genes-15-00887-s001.zip › Table S1.xls]

## Sheet: 工作簿2
Table S1 Relative synonymous usage of high/low expression sample group in four lycophytes and ferns genomes
Amino acid		AC			CR			DC			SM
	Codon	High Expression group	Low Expression group	ΔRSCU	High Expression group	Low Expression group	ΔRSCU	High Expression group	Low Expression group	ΔRSCU	High Expression group	Low Expression group	ΔRSCU
Ala	GCA	1.25	1.333	-0.083	1.738	1.245	0.493	1.663	1.384	0.279	0.358	1.023	-0.665
	GCC	1.03	0.893	0.137	0.542	0.837	-0.295	0.544	0.766	-0.222	1.485	0.841	0.644
	GCG	0.496	0.544	-0.048	0.281	0.723	-0.442	0.261	0.494	-0.233	1.608	0.878	0.73
	GCU	1.224	1.23	-0.006	1.439	1.195	0.244	1.531	1.356	0.175	0.548	1.259	-0.711
Cys	UGC	1.107	1.083	0.024	0.739	1.092	-0.353	0.841	1.071	-0.23	1.685	1.137	0.548
	UGU	0.893	0.917	-0.024	1.261	0.908	0.353	1.159	0.929	0.23	0.315	0.863	-0.548
Asp	GAC	0.774	0.78	-0.006	0.5	0.801	-0.301	0.529	0.706	-0.177	1.215	0.937	0.278
	GAU	1.226	1.22	0.006	1.5	1.199	0.301	1.471	1.294	0.177	0.785	1.063	-0.278
Glu	GAA	0.801	0.879	-0.078	1.04	0.968	0.072	1.207	1.03	0.177	0.297	0.881	-0.584
	GAG	1.199	1.121	0.078	0.96	1.032	-0.072	0.793	0.97	-0.177	1.703	1.119	0.584
Phe	UUC	0.919	0.894	0.025	0.668	1.088	-0.42	0.651	0.878	-0.227	1.555	0.97	0.585
	UUU	1.081	1.106	-0.025	1.332	0.912	0.42	1.349	1.122	0.227	0.445	1.03	-0.585
Gly	GGA	0.99	1.089	-0.099	1.283	1.242	0.041	1.439	1.337	0.102	0.78	1.329	-0.549
	GGC	1.224	1.067	0.157	0.648	1.041	-0.393	0.723	0.962	-0.239	1.781	1.052	0.729
	GGG	0.804	0.845	-0.041	0.892	0.74	0.152	0.694	0.73	-0.036	1.045	0.744	0.301
	GGU	0.982	0.999	-0.017	1.178	0.977	0.201	1.144	0.971	0.173	0.394	0.876	-0.482
His	CAC	0.825	0.823	0.002	0.611	0.808	-0.197	0.581	0.82	-0.239	1.592	1.02	0.572
	CAU	1.175	1.177	-0.002	1.389	1.192	0.197	1.419	1.18	0.239	0.408	0.98	-0.572
Ile	AUA	0.65	0.761	-0.111	0.915	0.8	0.115	0.798	0.769	0.029	0.157	0.667	-0.51
	AUC	1.085	0.996	0.089	0.666	1.101	-0.435	0.764	0.998	-0.234	2.405	1.21	1.195
	AUU	1.265	1.243	0.022	1.42	1.099	0.321	1.438	1.233	0.205	0.438	1.123	-0.685
Lys	AAA	0.736	0.823	-0.087	1.002	0.865	0.137	1.014	0.951	0.063	0.283	0.811	-0.528
	AAG	1.264	1.177	0.087	0.998	1.135	-0.137	0.986	1.049	-0.063	1.717	1.189	0.528
Leu	CUA	0.534	0.634	-0.1	0.687	0.625	0.062	0.678	0.694	-0.016	0.146	0.579	-0.433
	CUC	1.141	1.032	0.109	0.804	1.054	-0.25	0.643	0.854	-0.211	2.115	1.145	0.97
	CUG	1.063	0.993	0.07	0.822	1.048	-0.226	1.001	1.135	-0.134	1.459	1.136	0.323
	CUU	1.262	1.341	-0.079	1.687	1.272	0.415	1.679	1.318	0.361	0.28	1.14	-0.86
	UUA	0.516	0.647	-0.131	0.762	0.716	0.046	0.699	0.694	0.005	0.185	0.556	-0.371
	UUG	1.484	1.353	0.131	1.238	1.284	-0.046	1.301	1.306	-0.005	1.815	1.444	0.371
Met	AUG	1	1	0	1	1	0	1	1	0	1	1	0
Asn	AAC	0.866	0.857	0.009	0.591	0.926	-0.335	0.628	0.848	-0.22	1.413	1.063	0.35
	AAU	1.134	1.143	-0.009	1.409	1.074	0.335	1.372	1.152	0.22	0.587	0.937	-0.35
Pro	CCA	1.182	1.18	0.002	1.598	1.167	0.431	1.519	1.35	0.169	0.854	1.249	-0.395
	CCC	1.002	0.921	0.081	0.677	0.829	-0.152	0.459	0.756	-0.297	1.258	0.751	0.507
	CCG	0.435	0.589	-0.154	0.261	0.729	-0.468	0.289	0.536	-0.247	1.474	0.906	0.568
	CCU	1.381	1.31	0.071	1.465	1.275	0.19	1.732	1.358	0.374	0.414	1.094	-0.68
Gln	CAA	1.03	1.037	-0.007	1.101	0.95	0.151	1.103	0.997	0.106	0.429	0.952	-0.523
	CAG	0.97	0.963	0.007	0.899	1.05	-0.151	0.897	1.003	-0.106	1.571	1.048	0.523
Arg	AGA	1.043	0.994	0.049	1.174	1.055	0.119	1.231	1.102	0.129	0.555	1.023	-0.468
	AGG	0.957	1.006	-0.049	0.826	0.945	-0.119	0.769	0.898	-0.129	1.445	0.977	0.468
	CGA	0.929	1.039	-0.11	1.18	1.03	0.15	1.271	1.145	0.126	0.612	1.114	-0.502
	CGC	1.358	1.115	0.243	0.727	1.075	-0.348	0.69	0.972	-0.282	1.775	0.997	0.778
	CGG	0.818	0.882	-0.064	0.874	0.831	0.043	0.755	0.814	-0.059	1.39	1.001	0.389
	CGU	0.895	0.964	-0.069	1.219	1.064	0.155	1.284	1.07	0.214	0.223	0.889	-0.666
Ser	AGC	1.187	1.12	0.067	0.751	1.148	-0.397	0.863	1.084	-0.221	1.763	1.218	0.545
	AGU	0.813	0.88	-0.067	1.249	0.852	0.397	1.137	0.916	0.221	0.237	0.782	-0.545
	UCA	1.026	1.136	-0.11	1.457	1.038	0.419	1.507	1.183	0.324	0.24	0.84	-0.6
	UCC	1.021	0.966	0.055	0.662	0.994	-0.332	0.614	0.884	-0.27	1.63	0.99	0.64
	UCG	0.466	0.635	-0.169	0.275	0.738	-0.463	0.298	0.591	-0.293	1.698	1.043	0.655
	UCU	1.487	1.263	0.224	1.606	1.23	0.376	1.581	1.342	0.239	0.432	1.127	-0.695
Thr	ACA	1.303	1.298	0.005	1.801	1.264	0.537	1.743	1.32	0.423	0.344	1.079	-0.735
	ACC	1.088	0.954	0.134	0.581	0.854	-0.273	0.581	0.841	-0.26	1.523	0.802	0.721
	ACG	0.523	0.657	-0.134	0.286	0.839	-0.553	0.306	0.635	-0.329	1.541	0.997	0.544
	ACU	1.086	1.091	-0.005	1.332	1.043	0.289	1.371	1.205	0.166	0.593	1.122	-0.529
Val	GUA	0.594	0.697	-0.103	0.858	0.773	0.085	0.778	0.758	0.02	0.163	0.568	-0.405
	GUC	0.793	0.846	-0.053	0.569	0.924	-0.355	0.551	0.742	-0.191	1.287	0.953	0.334
	GUG	1.568	1.33	0.238	1.199	1.201	-0.002	1.163	1.276	-0.113	2.106	1.294	0.812
	GUU	1.046	1.127	-0.081	1.375	1.103	0.272	1.508	1.225	0.283	0.444	1.185	-0.741
Trp	UGG	1	1	0	1	1	0	1	1	0	1	1	0
Tyr	UAC	0.904	0.922	-0.018	0.57	0.969	-0.399	0.687	0.931	-0.244	1.584	1.093	0.491
	UAU	1.096	1.078	0.018	1.43	1.031	0.399	1.313	1.069	0.244	0.416	0.907	-0.491
“Highly expressed sample group” and “Lowly expressed sample group” denote the 10% of genes at the two extremes of the codon usage trend determined by correspondence analysis; the bold areas indicate ΔRSCU≥0.08(high-expression codon); Optimal codons were selected under the conditions of synonymous codon RSCU>1 and ∆RSCU≥0.08.
