# Supplementary material for: Patterns in Genome-Wide Codon Usage Bias in Representative Species of Lycophytes and Ferns
Source: Genes (Basel). 2024 Jul 5;15(7):887. doi: 10.3390/genes15070887 (PMC11276031; doi:10.3390/genes15070887)
Supplement: Supplementary file 1 [file genes-15-00887-s001.zip › Table S2.xls]

## Sheet: Sheet2
Table S2 Comparison of codon preference between four representative species of lycophytes and ferns and A. thaliana, G. biloba
Amino acid	Codon	1/1000						AC/		CR/		DC/		SM/
		A. thaliana	G. biloba	AC	CR	DC	SM	A. thaliana	G. biloba	A. thaliana	G. biloba	A. thaliana	G. biloba	A. thaliana	G. biloba
Ala	GCA	17.5	29.3	29.0433	29.1705	30.1707	18.3111	1.65962	0.991238	1.66689	0.995581	1.72404	1.02972	1.04635	0.624952
	GCC	10.3	15.5	15.3747	11.0953	11.8545	20.8649	1.49269	0.991918	1.07721	0.715824	1.15092	0.764807	2.02572	1.34612
	GCG	9	8	8.13362	6.37042	5.97691	21.2209	0.903736	1.0167	0.707825	0.796303	0.664102	0.747114	2.35787	2.65261
	GCU	28.3	24.8	26.6714	25.4942	28.464	23.6723	0.942452	1.07546	0.900856	1.02799	1.0058	1.14774	0.836478	0.954529
Cys	UGC	7.2	8.7	10.5562	9.37842	8.42613	12.4157	1.46613	1.21335	1.30256	1.07798	1.1703	0.968521	1.7244	1.42709
	UGU	10.5	9.2	10.0946	11.7016	9.85405	6.32079	0.961387	1.09723	1.11444	1.27191	0.938481	1.07109	0.60198	0.687042
Asp	GAC	17.2	18.4	17.7015	15.1801	15.4178	26.655	1.02916	0.962038	0.882566	0.825008	0.896384	0.837924	1.54971	1.44864
	GAU	36.6	33.3	33.4971	37.7904	36.0372	26.0005	0.915223	1.00592	1.03252	1.13485	0.984622	1.0822	0.710395	0.780795
Glu	GAA	34.3	33.2	29.0737	34.1256	36.3014	23.3043	0.84763	0.875714	0.994916	1.02788	1.05835	1.09342	0.679426	0.701937
	GAG	32.2	34.1	34.7682	31.2978	30.3921	41.3229	1.07976	1.0196	0.971981	0.917824	0.943853	0.891263	1.28332	1.21182
Phe	UUC	20.7	18.4	15.3326	15.8266	13.7319	22.9171	0.740707	0.833295	0.76457	0.860142	0.663378	0.7463	1.10711	1.2455
	UUU	21.8	18.6	23.2872	23.0732	24.6326	17.6796	1.06822	1.252	1.0584	1.2405	1.12993	1.32433	0.810989	0.950514
Gly	GGA	24.2	22.4	18.8537	21.0703	22.6736	21.3848	0.77908	0.841685	0.870674	0.940639	0.936925	1.01221	0.883667	0.954676
	GGC	9.2	16.6	16.1023	12.4659	13.2451	20.7489	1.75025	0.97002	1.35499	0.750958	1.43968	0.797895	2.25532	1.24994
	GGG	10.2	12.7	13.7297	11.9217	11.5733	13.4856	1.34604	1.08108	1.16879	0.938714	1.13464	0.911287	1.32212	1.06186
	GGU	22.2	18.8	17.7471	18.5577	17.9326	12.465	0.79942	0.943996	0.835934	0.987114	0.807776	0.953864	0.561488	0.663034
His	CAC	8.7	10	9.63243	8.03522	8.28714	14.1812	1.10718	0.963243	0.923588	0.803522	0.952545	0.828714	1.63003	1.41812
	CAU	13.8	15.2	17.4403	19.0392	17.2929	9.66583	1.26379	1.14739	1.37965	1.25258	1.25311	1.13769	0.700422	0.63591
Ile	AUA	12.6	12.9	11.7558	14.6249	12.9032	7.67955	0.933001	0.911303	1.16071	1.13372	1.02406	1.00025	0.609488	0.595314
	AUC	18.5	12.6	13.7738	13.9469	13.3303	24.1587	0.744529	1.09316	0.753886	1.1069	0.720554	1.05796	1.30587	1.91735
	AUU	21.5	26.1	20.6704	22.7774	22.879	14.9131	0.961416	0.791971	1.05942	0.872699	1.06414	0.876589	0.693631	0.571382
Lys	AAA	30.8	22.7	23.4025	26.7313	28.306	17.85	0.759821	1.03095	0.867899	1.17759	0.919026	1.24696	0.579546	0.786345
	AAG	32.7	33	31.4978	29.3316	28.4047	36.0072	0.963236	0.95448	0.896991	0.888836	0.868645	0.860749	1.10114	1.09113
Leu	CUA	9.9	7.5	10.1479	10.0965	10.7935	7.87864	1.02504	1.35305	1.01985	1.3462	1.09025	1.43913	0.795822	1.05049
	CUC	16.1	15.1	14.8695	12.2082	10.4455	28.3018	0.923573	0.984737	0.758273	0.80849	0.64879	0.691756	1.75787	1.87429
	CUG	9.8	19.2	16.1394	15.1632	16.2403	23.6905	1.64688	0.840593	1.54726	0.789748	1.65718	0.845851	2.4174	1.23388
	CUU	24.1	22.8	24.7345	25.2807	25.2307	17.1211	1.02633	1.08485	1.04899	1.1088	1.04692	1.10661	0.710418	0.750925
	UUA	12.7	9.7	10.9343	13.3065	12.6892	5.1835	0.860968	1.12725	1.04775	1.3718	0.999147	1.30816	0.40815	0.534381
	UUG	20.9	22.8	23.8192	22.4047	23.6746	18.395	1.13967	1.0447	1.072	0.982664	1.13276	1.03836	0.880143	0.806798
Met	AUG	24.5	26.6	24.9975	25.5455	23.2826	23.6232	1.02031	0.939756	1.04267	0.960358	0.950308	0.875284	0.964212	0.88809
Asn	AAC	20.9	16.1	14.4469	14.2666	14.0966	20.3399	0.69124	0.897324	0.682613	0.886125	0.674477	0.875563	0.973202	1.26335
	AAU	22.3	25.7	22.9814	26.7405	25.7933	13.6955	1.03056	0.894218	1.19913	1.04049	1.15665	1.00363	0.614146	0.532897
Pro	CCA	16.1	14.5	16.294	17.1694	17.9559	15.2374	1.01205	1.12373	1.06642	1.18409	1.11528	1.23834	0.946424	1.05086
	CCC	5.3	9.2	9.72298	6.92597	6.84459	9.82911	1.83452	1.05685	1.30679	0.752823	1.29143	0.743977	1.85455	1.06838
	CCG	8.6	5.1	5.39954	4.51448	4.10969	12.3501	0.627854	1.05873	0.52494	0.885192	0.477871	0.805823	1.43606	2.42159
	CCU	18.7	18	17.8661	17.3613	18.8101	11.2139	0.955405	0.992559	0.928412	0.964517	1.00589	1.04501	0.599676	0.622997
Gln	CAA	19.4	20.1	21.8961	21.1291	23.1289	15.7935	1.12866	1.08936	1.08913	1.0512	1.19221	1.15069	0.814098	0.785747
	CAG	15.2	23.8	19.8637	20.0042	21.2078	22.62	1.30682	0.834609	1.31607	0.840514	1.39525	0.891084	1.48816	0.950422
Arg	AGA	19	18.2	14.4779	16.4052	16.2814	11.7491	0.761993	0.795487	0.863431	0.901384	0.856914	0.89458	0.618373	0.645554
	AGG	11	13.5	13.5522	13.4674	11.9952	13.6817	1.23202	1.00387	1.22431	0.997583	1.09048	0.888535	1.24379	1.01346
	CGA	6.3	7.9	7.3076	7.04021	7.98445	9.15529	1.15994	0.925012	1.11749	0.891166	1.26737	1.01069	1.45322	1.1589
	CGC	3.8	6.6	7.03214	4.94238	5.15865	9.92182	1.85056	1.06548	1.30063	0.748845	1.35754	0.781614	2.61101	1.50331
	CGG	4.9	5.8	5.7973	5.12585	4.94368	9.5656	1.18312	0.999535	1.04609	0.883768	1.00891	0.852359	1.95216	1.64924
	CGU	9	6.1	6.39748	7.22183	7.76296	5.8428	0.710831	1.04877	0.802425	1.18391	0.862551	1.27262	0.6492	0.957836
Ser	AGC	11.3	12.7	15.8818	12.9853	13.6748	20.2504	1.40547	1.25053	1.14914	1.02246	1.21016	1.07676	1.79207	1.59452
	AGU	14	12.6	14.251	15.8383	15.9201	8.88955	1.01793	1.13103	1.13131	1.25701	1.13715	1.2635	0.634968	0.70552
	UCA	18.3	12.8	18.1718	21.7903	21.2724	8.76181	0.992993	1.41967	1.19073	1.70236	1.16242	1.6619	0.478787	0.684516
	UCC	11.2	10.1	12.0628	11.1639	10.4361	15.241	1.07704	1.19434	0.996776	1.10534	0.931793	1.03328	1.3608	1.50901
	UCG	9.3	6.5	6.92125	6.24035	6.01149	15.8249	0.74422	1.06481	0.671005	0.960054	0.646397	0.924845	1.70161	2.43461
	UCU	25.2	18.6	20.8802	22.7689	22.658	12.3698	0.82858	1.12259	0.903528	1.22414	0.899128	1.21817	0.490864	0.665041
Thr	ACA	15.7	15.5	18.1335	19.7852	19.0354	10.8997	1.155	1.1699	1.2602	1.27646	1.21245	1.22809	0.694246	0.703204
	ACC	10.3	9.6	10.1841	7.81553	8.25665	11.2672	0.988743	1.06084	0.75879	0.814118	0.801616	0.860067	1.0939	1.17366
	ACG	7.7	5.5	5.91253	5.43872	5.12418	13.2377	0.76786	1.075	0.706327	0.988858	0.665478	0.931669	1.71919	2.40686
	ACU	17.5	17.1	14.3025	15.6885	16.6616	12.3146	0.817286	0.836404	0.896488	0.917459	0.952094	0.974365	0.70369	0.72015
Val	GUA	9.9	11.7	11.3417	12.7774	12.1475	7.00717	1.14563	0.969375	1.29065	1.09209	1.22702	1.03825	0.707795	0.598904
	GUC	12.8	12.4	12.1518	11.1933	10.2484	18.0512	0.949359	0.979984	0.874475	0.902684	0.800653	0.82648	1.41025	1.45575
	GUG	17.4	22.1	22.1235	18.2533	19.3473	26.7195	1.27147	1.00106	1.04904	0.825942	1.11191	0.875443	1.5356	1.20903
	GUU	27.2	20.9	19.9162	21.5259	22.9707	17.6153	0.732214	0.95293	0.791392	1.02994	0.844513	1.09908	0.647621	0.842837
Trp	UGG	12.5	12.4	13.1541	12.2699	12.3748	14.423	1.05233	1.06081	0.981596	0.989512	0.989983	0.997966	1.15384	1.16315
Tyr	UAC	13.7	11.4	10.5506	9.61403	9.49424	16.4537	0.770116	0.925491	0.701754	0.843336	0.693011	0.832829	1.201	1.4433
	UAU	14.6	16.8	14.9209	17.4484	16.0207	9.94541	1.02198	0.888149	1.19509	1.03859	1.09731	0.953614	0.681192	0.591989
TER	UAG	0.5	0.3	0.660661	0.524472	0.463653	0.620253	1.32132	2.2022	1.04894	1.74824	0.927305	1.54551	1.24051	2.06751
	UAA	0.9	0.9	0.654294	0.624672	0.575318	0.661865	0.726994	0.726994	0.69408	0.69408	0.639242	0.639242	0.735406	0.735406
	UGA	1.2	1.2	1.00722	0.927483	0.789909	1.03159	0.839349	0.839349	0.772903	0.772903	0.658257	0.658257	0.859658	0.859658
1/1 000 represents the frequency that each codon appears in the whole coding gene. AC/A. thaliana, AC/ G. biloba, CR/A. thaliana, CR/ G. biloba, DC/A. thaliana, DC/ G. biloba and SM/A. thaliana, SM/ G. biloba indicate the ratio of codon usage frequency in A. capillus-veneris, C. richardii, D. complanatum and S. moellendorffii to that in A. thaliana and G. biloba respectively. A ratio above 2.00 o…
